# Supplementary material for: Molecular Characterization, Evolution, and Expression Profiling of the Dirigent (DIR) Family Genes in Chinese White Pear (Pyrus bretschneideri)
Source: Front Genet. 2018 Apr 16;9:136. doi: 10.3389/fgene.2018.00136 (PMC5911567; doi:10.3389/fgene.2018.00136)
Supplement: Supplementary file 1 [file Presentation_1.ZIP]

Archive with 2 entries (2 files):
- Supplementary Tables.doc
- Supplementary Figures.docx
